# Supplementary material for: The Complete Mitochondrial Genome of Corizus tetraspilus (Hemiptera: Rhopalidae) and Phylogenetic Analysis of Pentatomomorpha
Source: PLoS One. 2015 Jun 4;10(6):e0129003. doi: 10.1371/journal.pone.0129003 (PMC4456165; doi:10.1371/journal.pone.0129003)
Supplement: S3 Table — (XLSX) [file pone.0129003.s012.xlsx]

## Sheet: Start and Stop codon
Table S3 Start and stop codons of mitochondrial protein-coding genes of Coreoidea.
	cox1		cox2		cox3		cytB		atp6		atp8		nad1		nad2		nad3		nad4		nad4L		nad5		nad6
	start	stop	start	stop	start	stop	start	stop	start	stop	start	stop	start	stop	start	stop	start	stop	start	stop	start	stop	start	stop	start	stop
Aeschyntelus notatus	TTG	T	ATT	T	ATG	T	ATG	T	ATG	TAA	ATT	TAA	ATA	TAA	ATG	T	ATT	T	ATG	TA	ATT	TAA	ATT	TA	ATA	TAA
Corizus tetraspilus	TTG	T	ATT	T	ATG	T	ATG	T	ATG	TAA	ATA	TAA	ATT	TAA	ATG	T	ATA	T	ATG	TA	ATT	TAA	ATC	TA	ATA	TA
Hydaropsis longirostris	TTG	T	ATT	T	ATG	T	ATA	T	ATG	TAA	ATT	TAA	ATT	TAA	ATA	T	ATA	TA	ATG	T	ATT	TAA	ATG	TAA	ATT	TAA
Riptortus pedestris	TTG	T	ATC	T	ATG	T	ATA	TAA	ATG	TAA	ATC	TAA	ATA	TAA	ATG	T	ATA	T	ATG	TA	ATT	TAA	ATG	TAA	ATA	TAA
Stictopleurus subviridis	TTG	TAG	ATT	T	ATG	T	ATG	T	ATG	TAA	ATT	TAA	ATA	TAG	ATC	T	ATA	TAA	ATG	TAG	ATT	TAA	ATT	TAA	ATA	TAA
